# Supplementary material for: Using PLUS-InVEST-OPGD model to explore spatiotemporal variation of ecosystem carbon storage and its drivers in Jinsha river basin, China
Source: PeerJ. 2025 Jul 28;13:e19681. doi: 10.7717/peerj.19681 (PMC12312689; doi:10.7717/peerj.19681)
Supplement: Supplemental Information 1 — Raster data obtained by cropping and reclassifying the original data downloaded from the official website into first level land classes. This is also the basic data for our experiment, and almost all experimental processes were conducted based on this data. [file peerj-13-19681-s001.zip]

Archive with 1 entries (1 files):
- LUCC1990.tif
